# Supplementary material for: Preparation of High-Performance Polyethylene Nanocomposites with Oleic Acid–Siloxene-Supported Ziegler–Natta Catalysts
Source: Molecules. 2024 Aug 2;29(15):3662. doi: 10.3390/molecules29153662 (PMC11314101; doi:10.3390/molecules29153662)
Supplement: Supplementary file 1 [file molecules-29-03662-s001.zip]

Archive with 1 entries (1 files):
- molecules-3132080-supplementary.pdf
